# Supplementary material for: Identification, Biology, and Bactericide Control of Peach Bacterial Shot Hole in Hebei Province, China
Source: Microorganisms. 2026 May 23;14(6):1179. doi: 10.3390/microorganisms14061179 (PMC13304292; doi:10.3390/microorganisms14061179)
Supplement: Supplementary file 1 [file microorganisms-14-01179-s001.zip]

Archive with 1 entries (1 files):
- microorganisms-4295661-supplementary.pdf
